# Supplementary material for: Grapevine Badnavirus 1: Detection, Genetic Diversity, and Distribution in Croatia
Source: Plants (Basel). 2022 Aug 16;11(16):2135. doi: 10.3390/plants11162135 (PMC9416389; doi:10.3390/plants11162135)
Supplement: Supplementary file 1 [file plants-11-02135-s001.zip › Supplementary Table S1.xlsx]

## Sheet: Virus Identification
	Supplementary Table S1. Sequences of four newly discovered GBV-1 isolates determined by HTS and used, together with reference isolate NC_055481, for development of primers and probes for real-time and conventional PCR.
	Grapevine accession	Cultivar	Virus Acronym	Virus Species	Contig Length	NR_ID	NT_ID	Sequence
	PMC-235	Plavac mali	GBV-1	Grapevine badnavirus 1	7149	97	96	TACAAAATTGGTATAATAATTCCCGAACCATTAAACTTGAGTACCTTGATCTAGCAGAGAGTGAAAAACCTAAACTTAGTCATATTCACAACAACCTAGCAGTACTTTATGATAGAGTAAGTTTGTTTAGCAGGGTGAGCATCAAAAATTTCAAAAGTATTTTGGAAAACATAGAGAAGATAGAAGAGCGTCTCAAATCTTTGGAAAAAGGTGTAAAAACCTTAACCAGAGAAGTCACGGAAAGCAGGCCCTTAACAGCACAAGAAGTCAAGGCTCTTGTTACAGAGATAGCTAAGCAGCCAAAGTTGGTGGAAGAAGAAGCTTTGAGGATTTCAGGAGAGTTAAGCCAAAAACTCACAAGAGTTGAGGCTTTACTCCACAGGGTGGAATCTTGGGCTA…
	PMC-282	Plavac mali	GBV-1	Grapevine badnavirus 1	7150	98	96	TACAAAATTGGTATAATAATTCCCGAACCGTAAAACTTGAATATCTTGATTTAGCAGAGAGTGAACAACCTAAACTTAGTCATATTCACAATAACCTAGCAGTACTTTATGATAGAGTAAGTTTGTGTAGCAGGGTGAGCATCAAAAATTTCAAAAGTATTTTGGAAAAAATAGAACAGGTAGAAGAGCGTCTCAAATCTTTGGAAAAAGGTGTAAAAACCTTAACCAGAGAAGTCACGGAAAGCAGGCCCTTAACAGCACAAGAGGTCAAGACTCTTGTTACAGAGATAGCTAAGCAACCAAAGTTGGTGGAAGAAGAAGCTTTGAGGATTTCAGGAGAGTTAAGCCAAAAACTTACAAGAGTTGAGGCTTTACTCCACAGGGTGGAATCTTGGGCTA…
	PMC-313	Plavac mali	GBV-1	Grapevine badnavirus 1	7145	97	96	TACAAAATTGGTATAATAATTCCCGAACCATAAAACTTGAGTATCTTGATTTAGCAGAGAGTGAAAAACCTAATCTTAGTCATATTCACAACAACCTAGCAGTACTTTATGATAGAGTAAGTTTGTGTAGCAGGGTGAGCATCAAAAATTTCAAAAGTATTTTGGAAAAAATAGAAAAGATAGAAGAGCGTCTCAAATCTTTGGAAAAAGGTGTAAAAACCTTAACCAGAGAAGTCACGGAAAGCAGGCCCTTAACAGCACAAGAAGTCAAGGCTCTTGTTACAGAGATAGCTAAGCAGCCAAAGTTGGTAGAAGAAGAAGCTGTGAGAATTTCAGGAGAGTTAAGCCAAAAACTTACAAGAGTTGAGGCTTTACTCCTCAGGGTAGAATCTTGGGCTA…
	VG-102	Glavinuša	GBV-1	Grapevine badnavirus 1	7144	96	96	TACAAAATTGGTATAATAATTCCCGAACCATAAAACTTGAGTATCTTGATCTAGCGGAGAGTGAAAAACCTAATCTTAGTCATATTTACAACAACCTAGCAGTACTTTATGATAGAGTAAGTTTGTGTAGCAGGGTGAGCATCAAAAATTTCAAAATTATTTTGGAAAAAATAGAAAAGGTGGAAGAGCGTCTCAAATCTTTGGAAAAAGGTGTAAAAACCTTAACCAGAGAAGTCACGGAAAGCAGGCCCTTAACAGCACAAGAAGTCAAGACTCTTGTTACAGAGATAGCTAAGCAGCCAAAGTTGGTGGAAGAAGAAGCTTTGAGGATTTCAGGAGAGTTAAGCCAAAAACTTACAAGAGTTGAGGCTTTACTCCACAGGGTGGAATCTTGGGCTA…
