# Supplementary material for: Grapevine Badnavirus 1: Detection, Genetic Diversity, and Distribution in Croatia
Source: Plants (Basel). 2022 Aug 16;11(16):2135. doi: 10.3390/plants11162135 (PMC9416389; doi:10.3390/plants11162135)
Supplement: Supplementary file 1 [file plants-11-02135-s001.zip › Supplementary Table S2.xlsx]

## Sheet: List1
	Supplementary Table S2. Number of collected and GBV-1-positive vines included in the study of GBV-1 distribution by Counties, regions and vineyard locations in continental and coastal part of Croatia. Cultivars considered as autochthonous are marked with asterix (*).
	Territory	County	Region	Location	Coordinates	Number of tested samples	Number of GBV-1 positive samples	Cultivar (total number of samples)
	Continental Croatia	Požega-Slavonia	Velika	Draga 1	45°26'38.8"N 17°37'40.8"E	42	0	Graševina
				Draga 2	45°26´42.32"N 17°37´36.56"E	15	0
				Draga 3	45°26´39.74"N 17°37´33.88"E	8	0
				Draga 4	45°26´37.97"N 17°37´30.53"E	49	0
			Kutjevo	Mitrovac 1	45°25´37.31"N 17°51´16.72"E	57	0
				Mitrovac 2	45°25´34.37"N 17°51´16.35"E	13	0
		Sisak-Moslavina	Popovača	Palovine	45°34´56.62"N 16°37´25.69"E	30	0	Škrlet*
		Krapina-Zagorje	Sveti Križ Začretje	Komor Začretski	46°06'38.3"N 15°55'34.7"E	20	0	Belina starohrvatska*
		Zagreb County	Plešivica	Pečnjak	45°42'55.4"N 15°38'29.9"E	30	0	Rhein Riesling
				Veliki Dol	45°42'55.2"N 15°38'50.7"E	30	0	Müller-Thurgau (10), Pinot noir (10), Pinot gris (10)
				Ispod iže	45°43'20.9"N 15°39'15.6"E	30	0	Gewürztraminer (15), Blauer Portugieser (15)
				Hrvojka 1	45°43'04.6"N 15°39'21.5"E	45	0	mixed introduced cultivars (15), Chardonnay (30)
				Hrvojka 2	45°43'01.9"N 15°39'16.8"E	15	0	Rhein Riesling
			Marija Gorica	Jarak 1	45°53´49.9"N 15°42´19.5"E	24	0	mixed introduced cultivars
				Jarak 2	45°54´10.5"N 15°42'38.8"E	16	0
			Velika Gorica	Gudci	45°39'35.0"N 15°59'08.3"E	17	0	Centennial seedless (8), Rhein Riesling (9)
		City of Zagreb	Zagreb	Grapevine Virus Collection	45°49'25.1"N 16°01'43.4"E	196	Glavinuša (2), Ljutun (2), Plavac mali (5), Vlaška (1) - total 10	Dobričić* (8), Babica* (11), Pošip* (29), Ninčuša* (8), Vugava* (16), Babić* (27), Grk* (6), Plavac mali* (41), Ljutun* (6), Jarbola* (1), Maraština* (11), Plavina* (4), Pušipel* (5), Mladenka* (4), Vlaška* (16), Glavinuša* (3)
				Vines and Rootstocks Collection	45°49'39.0"N 16°01'44.4"E	91	0	110 R (Vitis berlandieri x vitis rupestris) (14), LN 33 (Couderc 1613 x Vitis berlandieri) (13), Kober 5 BB (Vitis berlandieri x Vitis riparia) (15), V. rupestris (13), V. riparia (12), Pinot noir (17), Chardonnay (7)
				Jazbina (National Collection 1)	45°51'28.4"N 16°00'18.9"E	478	0	9 different autochthonous cultivars (Pošip, Debit, Plavina, Plavac mali, Mraština, Babić, Kraljevina, Škrlet, Belina)
				Jazbina (National Collection 2)	45°51'29.0"N 16°00'06.4"E	113	15 different autochthonous cultivars	113 different autochthonous cultivars
					IN TOTAL	1319	25 (1.9%)
	Coastal Croatia	Istria	Poreč	Puderica	45°12'13.2"N 13°38'03.3"E	25	0	Malvasia*
				Starići 1	45°11'27.9"N 13°39'22.6"E	25	0	Malvasia*
				Starići 2	45°11'30.0"N 13°39'12.2"E	75	0	Chardonnay (50), Malvasia* (25)
				Lokvadić	45°10'11.7"N 13°37'00.7"E	50	0	Teran*
				Kršete	45°09'59.8"N 13°37'28.7"E	105	2	Borgonja*
				Kaligarići	45°09'51.4"N 13°38'45.3"E	75	0	Malvasia* (25), Merlot (50)
		Primorje-Gorski Kotar	Krk island	Vrbnik	45°04´02.26"N 14°38´32.05"E	49	0	Žlahtina*
				Pod moću	45°04´42.9"N 14°39´01.4"E	123	0
				Pod Zapoj	45°04´04.7"N 14°39´57.0"E	10	0
				Dno luga	45°03´52.1"N 14°40´03.8"E	10	0
				Sveti Duh	45°04´37.3"N 14°39´05.9"E	10	0
				Luki-Volarić	45°04´42.9"N 14°38´51.7"E	10	0
		Lika-Senj	Pag island	Jakišnica	44° 38'78.8"N 14°47'16.0"E	25	0	Muscat
		Zadar	Rava island	Mala Rava	44°02'19.3"N 15°03'24.5"E	194	66	Plavina*
				Vela Rava	44°01'20.2"N 15°04'02.3"E	110	Plavina (83), Vranac (2) - total 85	Plavina* (107), Vranac (3)
			Zadar	Savarska ul.	44°06'45.2"N 15°14'19.7"E	1	0	unknown introduced cultivar
			Poličnik	Suhovare 1	44°09'41.4"N 15°25'52.7"E	50	0	Cabernet Sauvignon
				Suhovare 2	44°09'36.4"N 15°24'49.9"E	50	0	Plavina* (10), Cabernet Sauvugnon (40)
			Benkovac	Nadin	44°02'46.99"N 15°29'29.00"E	22	0	Plavac mali* (20), Crljenak kaštelanski* (2)
			Pag island	Pag 1	44°24'44.5"N 15°05'58.0"E	25	0	Merlot
				Pag 2	44°24'46.9"N 15°06'03.7"E	30	10	Muškatel*
				Pag 3	44°24'47.5"N 15°06'05.0"E	58	Gegić (10), Topol (3), Cipar (8), Debit (11) - total 32	Gegić* (22), Topol* (3), Cipar* (14), Debit* (19)
				Pag 4	44°24'46.7"N 15°06'05.3"E	30	15	Paška maraština*
				Pag 5	44°24'48.5"N 15°06'07.2"E	41	0	Plavina* (20), Debit* (21)
				Pag 6	44°24'49.7"N 15°06'05.7"E	16	0	Merlot
			Nin	Kraljičina plaža (Queen's beach)	44°14'43.2"N 15°10'30.3"E	50	48	Maraština*
			Zemunik	Zemunik Donji	44°05'52.0"N 15°23'28.2"E	50	29	Plavina*
		Šibenik-Knin	Primošten	Vezac	43°34'46.5"N 15°59'52.3"E	10	4	Babić*
				Bucavac	43°34'04.0"N 15°56'35.1"E	30	7
		Split-Dalmatia	Kaštela	Kaštel Sućurac	43°33'18.4"N 16°25'48.5"E	50	6	Mladenka*
				Radun	43°34'11.5"N 16°20'36.3"E	54	8	Ljutun*
				Kaštel Lukšić	43°34'00.5"N 16°21'07.0"E	50	22	Glavinuša*
				Furnaže	43°34'21.2"N 16°19'32.6"E	50	9	Mladenka*
				Marceline	43°34'23.3"N 16°19'26.9"E	54	0	Vlaška*
				Stomorija	43°34'11.0"N 16°19'15.2"E	50	2	Babica*
				Bristi 1	43°33'31.1"N 16°19'19.9"E	25	0
				Bristi 2	43°33'34.0"N 16°19'20.6"E	25	0
				Kaštel Stari 1	43°33'46.9"N 16°19'51.8"E	40	Babica (3)	Ljutun* (20), Babica* (20)
				Kaštel Stari 2	43°33'50.4"N 16°19'54.3"E	30	4	Crljenak kaštelanski*
			Split	Collection plantation	43°30'22.5"N 16°29'50.1"E	105	16 autochthonous cultivars	Autochthonous (94) and introduced (11) cultivars
			Imotski	Glavina Gornja	43°27´47.02"N 17°12´48.71"E	33	0	Trnjak*
				Poljica-Kljenak	unknown	16	0	Kujundžuša*
				Poljica-Dubrava	unknown	18	0
				Blato	unknown	17	0
				Banane	unknown	21	0	Kujundžuša* (20), Trnjak* (1)
				Pešine njive	unknown	14	0	Kujundžuša*
				Gudelji	unknown	10	0
				Račić	unknown	12	0	Kujundžuša* (10), Trnjak* (2)
				Perići	unknown	12	0	Kujundžuša* (6), Trnjak* (6)
				Divići	unknown	7	0	Kujundžuša*
				Seline	unknown	19	0	Trnjak*
			Podbablje	Drum	43°25´06.14"N 17°10´14.80"E	26	0	Kujundžuša*
				Hršćevani	43°24´48.56"N 17°11´26.37"E	19	0	Kujundžuša*
			Proložac	Vučija Draga	43°28'26.8"N 17°09'49.1"E	135	Trnjak (5)	Kujundžuša* (22), Trnjak* (103), Pošip* (10)
				Bušanje	43°29´30.65"N 17°9´40.62"E	52	0	Kujundžuša* (50), Trnjak* (2)
			Runovići	Runović	43°23´12,.23"N 17°14´24.42"E	2	0	Trnjak*
				Slivno	43°20´16.89"N 17°13´53.46"E	12	0	Kujundžuša* (5), Trnjak* (7)
			Hvar island	Velo vijelo	43°09'48.1"N 16°39'48.7"E	50	12	Plavac mali*
				Ivan Dolac 1	43°07'32.9"N 16°39'08.6"E	50	48
				Ivan Dolac 2	43°07'32.9"N 16°39'08.6"E	50	34
				Crkvenik	43°08'16.8"N 16°35'18.1"E	50	24
			Vis island	Petričevo	43°01'34.0"N 16°08'51.2"E	231	32
			Šolta island	Srednje selo 1	43°23'39.7"N 16°16'00.6"E	60	Pošip (1), Dobričić (8) - total 9	Pošip* (20), Plavac mali* (20), Dobričić* (20)
				Srednje selo 2	43°23'42.4"N 16°15'51.3"E	20	5	Dobričić*
				Srednje selo 3	43°23'30.2"N 16°15'49.1"E	50	Plavac mali (2), Dobričić (3) - total 5	Plavac mali* (10), Babić* (10), Crljenak kaštelanski* (10), Pošip* (10), Dobričić* (10)
				Gornje selo 1	43°21'16.7"N 16°19'39.9"E	20	0	Dobričić*
				Gornje selo 2	43°21'26.9"N 16°19'36.8"E	10	2
				Gornje selo 3	43°21'28.3"N 16°19'39.0"E	10	2
				Gornje selo 4	43°21'37.3"N 16°20'34.1"E	10	5
				Gornje selo 5	43°21'00.1"N 16°21'19.9"E	1	0
		Dubrovnik-Neretva	Konavle	Pridvorje	42°32´7.43N 18°20´5.96"E	34	0	Malvasija dubrovačka*
				Komaji 1	42°32´8.13"N 18°18´9.90"E	5	0
				Komaji 2	42°32´1.55"N 18°17´8.60"E	15	0
					IN TOTAL	2983	551 (18.5%)
